# Supplementary material for: Epigenetic and Tumor Microenvironment for Prognosis of Patients with Gastric Cancer
Source: Biomolecules. 2023 Apr 25;13(5):736. doi: 10.3390/biom13050736 (PMC10216680; doi:10.3390/biom13050736)
Supplement: Supplementary file 1 [file biomolecules-13-00736-s001.zip]

Archive with 9 entries (9 files):
- Figure S1.jpg
- Figure S2.jpg
- Figure S3.jpg
- Figure S4.jpg
- Figure S5.jpg
- Figure S6.jpg
- Figure S7.jpg
- Figure S8.jpg
- Supplement Tables.xlsx
